# Supplementary material for: The ability of laying pullets to negotiate two ramp designs as measured by bird preference and behaviour
Source: PeerJ. 2017 Nov 21;5:e4069. doi: 10.7717/peerj.4069 (PMC5701544; doi:10.7717/peerj.4069)
Supplement: Data S1 — The raw data used in this study. [file peerj-05-4069-s001.xlsx]

## Sheet: Coding for Individual Test Data
Each line of the 'Individual Test Data' spreadsheet represents a single test by a single bird.
Variable name	Description	Codes
HEN ID	Unique hen identification number
GROUP	Group hen belonged to	1= birds 1.1-1.16, reared with ramp access, tested first; 2= birds 2.1-2.16, reared without ramp access, tested second; 3= birds 3.1-3.16, reared without ramp access, tested third, 4= birds 4.1.-4.16, reared with ramp access,tested fourth.
RAMP TYPE	Ramp design for this test	1= grid ramp (GR); 2=ladder ramp (LR)
DIRECTION	Direction of movement for this test	1=upwards; 2=downwards
SUCCESSFUL	Whether or not the bird was successful (reached the bowl)	0=unsuccessful; 1=successful
LATENCY OF SUCCESSFUL ATTEMPT	Time for a successful attempt (from starting the attempt, to reaching the bowl)	Seconds, blank=bird did not complete task so no data
PERCENTAGE LATENCY TO REACH BOWL	Total time to reach the bowl (from placement in the pen, to reaching the bowl) measured as a percentage of total time allowed	Percentage
HEAD ORIENTATIONS	Number of head orientations during individual test	Counts
CROUCHES	Number of crouches during individual test	Counts
STEPS	Number of steps on the spot during individual test	Counts
PACES	Number of pacing bouts during individual test	Counts
MOVE AWAYS	Number of times the bird moves away during individual test	Counts
NUMBER OF ABORTS	Number of aborted attempts to use the ramp	Counts
JUMP TYPE	For a successful attempt, the type of jump exhibited	1=full jump; 2=part jump; 3=no jump; blank=bird did not complete task so no data
COLLIDED WITH BOWL	For a successful attempt, whether or not the bird collided with the bowl	0=no collision; 2=collision; blank=bird did not complete task so no data
STUMBLED/ FELL	For a successful attempt, the number of stumbles and falls	Counts, blank=bird did not complete task so no data
PAUSES	For a successful attempt, the number of pauses on the ramp	Counts, blank=bird did not complete task so no data
TURNS	For a successful attempt, the number of turns on the ramp	Counts, blank=bird did not complete task so no data

## Sheet: Individual Test Data
HEN ID	GROUP	RAMP TYPE	DIRECTION	SUCCESSFUL	LATENCY OF SUCCESSFUL ATTEMPT	PERCENTAGE LATENCY TO REACH BOWL	HEAD ORIENTATIONS	CROUCHES	STEPS	PACES	MOVE AWAYS	NUMBER OF ABORTS	JUMP TYPE	COLLIDED WITH BOWL	STUMBLED/ FELL	PAUSES	TURNS
1.02	1	1	1	1	9	15	1	0	0	0	0	0	3	0	0	0	0
1.03	1	1	1	1	2	2.5	1	0	0	0	0	0	3	0	0	0	0
1.04	1	1	1	0		100	3	0	0	0	0	1
1.05	1	1	1	1	4	5	1	0	0	0	0	0	2	0	0	0	0
1.06	1	1	1	1	2	1.67	1	0	0	0	0	0	3	0	0	0	0
1.07	1	1	1	1	8	7.5	1	0	0	0	0	0	3	0	0	0	0
1.08	1	1	1	1	3	3.33	1	0	0	0	0	0	3	0	0	0	0
1.09	1	1	1	1	3	3.33	1	0	0	0	0	0	2	0	0	0	0
1.1	1	1	1	0		100	1	0	0	0	0	1
1.11	1	1	1	0		100	3	0	0	0	2	0
1.12	1	1	1	1	11	48.33	2	0	0	0	0	1	3	0	0	0	0
1.13	1	1	1	1	5	8.33	1	0	0	0	0	0	3	0	0	0	0
1.14	1	1	1	1	2	1.67	1	0	0	0	0	0	3	0	0	0	0
1.15	1	1	1	1	2	2.5	1	0	0	0	0	0	3	0	0	0	0
1.16	1	1	1	1	10	54.17	5	2	4	0	0	1	3	0	0	0	0
2.01	2	1	1	1	6	5.83	1	0	0	0	0	0	3	0	0	0	0
2.02	2	1	1	0		100	4	0	0	0	0	1
2.03	2	1	1	1	37	76.67	2	0	0	0	0	0	3	0	0	3	0
2.04	2	1	1	1	59	70.83	2	0	0	0	0	0	3	0	0	4	0
2.05	2	1	1	1	11	30.83	2	0	0	0	0	0	3	0	0	0	0
2.06	2	1	1	0		100	2	0	0	0	0	1
2.07	2	1	1	1	3	2.5	1	0	0	0	0	0	3	0	0	0	0
2.08	2	1	1	1	11	20.83	1	0	0	0	0	0	3	0	0	0	0
2.09	2	1	1	0		100	1	0	0	0	0	1
2.11	2	1	1	1	67	56.67	1	0	0	0	0	0	3	0	0	1	1
2.12	2	1	1	0		100	1	0	0	0	0	0
2.13	2	1	1	1	20	59.17	2	0	0	0	0	1	3	0	0	2	0
2.14	2	1	1	0		100	1	0	0	0	0	1
2.15	2	1	1	1	22	19.17	1	0	0	0	0	0	3	0	0	0	0
2.16	2	1	1	0		100	2	0	0	0	0	1
3.01	3	1	1	0		100	1	0	0	0	0	0
3.02	3	1	1	1	8	7.5	1	0	0	0	0	0	3	0	0	1	0
3.03	3	1	1	0		100	3	0	0	0	0	2
3.04	3	1	1	0		100	4	0	0	0	1	1
3.05	3	1	1	0		100	3	0	0	0	0	2
3.06	3	1	1	0		100	2	0	0	0	0	1
3.07	3	1	1	0		100	3	0	0	0	0	2
3.08	3	1	1	1	33	27.5	1	0	0	0	0	0	3	0	0	2	0
3.09	3	1	1	0		100	4	0	0	0	0	0
3.1	3	1	1	0		100	3	0	0	0	0	2
3.11	3	1	1	1	41	60	2	0	0	0	0	0	3	0	0	3	0
3.12	3	1	1	1	2	1.67	1	0	0	0	0	0	3	0	0	0	0
3.13	3	1	1	0		100	2	0	0	0	1	0
3.14	3	1	1	0		100	2	0	0	0	0	1
3.15	3	1	1	0		100	4	0	0	0	0	2
3.16	3	1	1	0		100	1	0	0	0	0	1
4.01	4	1	1	0		100	5	0	0	0	1	0
4.02	4	1	1	0		100	3	0	0	0	0	0
4.03	4	1	1	0		100	3	0	0	0	0	1
4.04	4	1	1	1	2	2.5	1	0	0	0	0	0	2	0	0	0	0
4.05	4	1	1	1	3	4.17	1	0	0	0	0	0	3	0	0	0	0
4.06	4	1	1	1	15	25	3	0	0	0	0	0	3	0	0	2	0
4.07	4	1	1	1	49	41.67	1	0	0	0	0	0	3	0	0	2	1
4.08	4	1	1	1	3	2.5	1	0	0	0	0	0	3	0	0	0	0
4.09	4	1	1	1	19	40.83	4	0	0	0	0	0	3	0	0	2	0
4.1	4	1	1	0		100	3	0	0	0	0	0
4.11	4	1	1	1	2	2.5	1	0	0	0	0	0	3	0	0	0	0
4.12	4	1	1	1	20	90	1	0	0	0	0	0	3	0	0	1	0
4.13	4	1	1	1	15	62.5	3	0	0	0	1	0	3	0	0	1	0
4.14	4	1	1	0		100	2	0	0	0	0	1
4.15	4	1	1	1	37	90	4	0	0	0	0	0	3	0	0	3	0
4.16	4	1	1	1	15	56.67	2	0	0	0	0	0	3	0	0	1	0
1.02	1	2	1	1	7	62.5	2	1	0	0	0	0	2	0	0	1	0
1.03	1	2	1	1	6	28.33	1	0	0	0	0	0	3	0	0	0	0
1.04	1	2	1	0		100	1	0	0	0	0	0
1.05	1	2	1	1	3	14.17	2	1	0	0	0	0	2	0	0	0	0
1.06	1	2	1	1	3	3.33	1	0	0	0	0	0	2	0	0	0	0
1.07	1	2	1	1	12	63.33	2	0	0	0	1	0	3	0	0	2	0
1.08	1	2	1	1	7	7.5	1	1	0	0	0	0	2	0	0	1	0
1.09	1	2	1	1	62	89.17	2	0	0	0	0	0	3	0	0	3	0
1.1	1	2	1	0		100	1	0	0	0	0	0
1.11	1	2	1	0		100	0	0	0	0	0	0
1.12	1	2	1	0		100	2	0	0	0	1	0
1.13	1	2	1	0		100	1	0	0	0	1	0
1.14	1	2	1	1	24	55	1	1	0	0	0	0	2	0	0	2	0
1.15	1	2	1	1	17	32.5	1	0	0	0	0	0	3	0	0	3	0
1.16	1	2	1	0		100	1	0	0	0	0	0
2.01	2	2	1	0		100	2	0	0	0	0	0
2.02	2	2	1	0		100	1	0	0	0	0	1
2.03	2	2	1	0		100	0	0	0	0	0	0
2.04	2	2	1	0		100	0	0	0	0	0	0
2.05	2	2	1	0		100	0	0	0	0	0	0
2.06	2	2	1	0		100	2	0	0	0	0	0
2.07	2	2	1	1	49	81.67	3	0	0	0	0	0	3	0	0	3	1
2.08	2	2	1	0		100	1	0	0	0	0	0
2.09	2	2	1	0		100	1	0	0	0	0	0
2.11	2	2	1	0		100	5	1	1	0	1	0
2.12	2	2	1	1	66	93.89	2	0	0	0	0	0	2	0	0	2	0
2.13	2	2	1	1	11	18.33	1	0	0	0	0	0	3	0	0	1	0
2.14	2	2	1	0		100	0	0	0	0	0	0
2.15	2	2	1	1	10	94.17	1	0	0	0	0	1	3	0	0	1	0
2.16	2	2	1	0		100	1	0	0	0	0	1
3.01	3	2	1	0		100	3	0	0	0	0	0
3.02	3	2	1	0		100	1	0	0	0	0	0
3.03	3	2	1	0		100	0	0	0	0	0	0
3.04	3	2	1	0		100	0	0	0	0	0	0
3.05	3	2	1	1	30	76.11	1	0	0	0	0	0	3	0	0	3	0
3.06	3	2	1	0		100	2	0	0	0	0	0
3.07	3	2	1	0		100	3	0	0	0	0	1
3.08	3	2	1	0		100	3	0	0	0	0	1
3.09	3	2	1	0		100	1	0	0	0	0	0
3.1	3	2	1	0		100	0	0	0	0	0	0
3.11	3	2	1	0		100	1	0	0	0	0	0
3.12	3	2	1	1	14	46.67	2	0	1	0	0	0	2	0	1	2	1
3.13	3	2	1	0		100	2	0	0	0	0	0
3.14	3	2	1	0		100	1	0	0	0	0	0
3.15	3	2	1	0		100	0	0	0	0	0	0
3.16	3	2	1	0		100	0	0	0	0	0	0
4.01	4	2	1	0		100	1	0	0	0	0	0
4.02	4	2	1	0		100	2	0	0	0	1	0
4.03	4	2	1	0		100	8	0	0	0	0	0
4.04	4	2	1	1	44	94.17	3	0	0	0	0	0	3	0	0	3	0
4.05	4	2	1	1	150	86.11	1	0	0	0	0	0	3	0	0	2	2
4.06	4	2	1	1	30	64.17	4	0	0	0	0	0	3	0	0	3	0
4.07	4	2	1	0		100	3	0	0	0	1	0
4.08	4	2	1	1	32	49.17	1	0	0	0	0	0	2	0	0	2	0
4.09	4	2	1	1	8	25	0	0	0	0	0	0	2	0	0	1	0
4.1	4	2	1	0		100	0	0	0	0	0	0
4.11	4	2	1	1	7	10.83	1	0	0	0	0	0	2	0	0	1	0
4.12	4	2	1	0		100	3	0	0	0	0	0
4.13	4	2	1	0		100	4	0	0	0	0	0
4.14	4	2	1	0		100	1	0	0	0	0	0
4.15	4	2	1	1	28	58.33	1	0	0	0	0	0	2	0	0	2	1
4.16	4	2	1	1	3	6.67	1	0	0	0	0	0	2	0	0	0	0
1.02	1	1	2	1	1	1.67	0	0	0	0	0	0	2	1	0	0	0
1.03	1	1	2	1	1	0.83	1	0	0	0	0	0	3	0	0	0	0
1.04	1	1	2	1	3	3.33	1	0	0	0	0	0	3	0	0	0	0
1.05	1	1	2	1	28	74.44	1	0	0	0	0	0	3	0	0	3	1
1.06	1	1	2	1	1	0.83	1	0	0	0	0	0	2	0	0	0	0
1.07	1	1	2	1	2	2.5	1	0	0	0	0	0	3	0	0	0	0
1.08	1	1	2	1	2	1.67	1	0	0	0	0	0	3	0	0	0	0
1.09	1	1	2	1	1	1.67	1	0	0	0	0	0	2	0	0	0	0
1.1	1	1	2	1	1	1.67	1	0	0	0	0	0	3	0	0	0	0
1.11	1	1	2	1	8	12.5	1	0	1	0	0	0	3	0	0	0	0
1.12	1	1	2	1	4	4.17	1	0	0	0	0	0	2	1	0	0	0
1.13	1	1	2	1	17	14.17	1	0	0	0	0	0	3	0	0	1	1
1.14	1	1	2	1	1	1.67	1	0	0	0	0	0	3	0	0	0	0
1.15	1	1	2	1	2	1.67	1	0	0	0	0	0	3	0	0	0	0
1.16	1	1	2	1	13	76.67	3	0	0	0	0	0	3	0	0	0	0
2.01	2	1	2	1	2	68.33	2	1	0	0	0	0	3	0	0	0	0
2.02	2	1	2	0		100	4	0	0	0	2	0
2.03	2	1	2	0		100	2	0	0	0	0	2
2.04	2	1	2	1	2	2.5	1	0	0	0	0	0	3	0	0	0	0
2.05	2	1	2	0		100	3	0	0	1	1	0
2.06	2	1	2	1	1	0.83	1	0	0	0	0	0	3	0	0	0	0
2.07	2	1	2	1	1	0.83	1	0	0	0	0	0	3	0	0	0	0
2.08	2	1	2	1	6	6.67	1	0	0	0	0	0	3	0	0	0	0
2.09	2	1	2	1	5	8.33	1	0	0	0	0	0	3	0	0	0	0
2.11	2	1	2	1	2	1.67	1	0	0	0	0	0	3	0	0	0	0
2.12	2	1	2	1	13	11.67	1	0	0	0	0	0	3	0	1	1	0
2.13	2	1	2	1	22	19.17	1	0	0	0	0	0	3	0	0	1	0
2.14	2	1	2	1	2	1.67	1	0	0	0	0	0	3	1	0	0	0
2.15	2	1	2	1	2	1.67	1	0	0	0	0	0	3	0	0	0	0
2.16	2	1	2	1	1	0.83	1	0	0	0	0	0	3	0	0	0	0
3.01	3	1	2	0		100	1	0	0	0	0	1
3.02	3	1	2	1	1	1.67	1	1	0	0	0	0	3	0	0	0	0
3.03	3	1	2	1	1	1.67	1	0	0	0	0	0	3	0	0	0	0
3.04	3	1	2	1	1	1.67	1	0	0	0	0	0	3	0	0	0	0
3.05	3	1	2	1	6	11.67	2	0	0	0	0	0	3	0	0	0	0
3.06	3	1	2	1	1	0.83	1	0	0	0	0	0	3	0	0	0	0
3.07	3	1	2	1	6	9.17	1	0	0	0	0	0	3	0	0	0	0
3.08	3	1	2	1	1	1.67	1	0	0	0	0	0	3	0	0	0	0
3.09	3	1	2	1	1	1.67	1	0	0	0	0	0	3	0	0	0	0
3.1	3	1	2	0		100	2	0	0	0	0	1
3.11	3	1	2	1	1	0.83	1	0	0	0	0	0	3	0	0	0	0
3.12	3	1	2	1	2	1.67	1	0	0	0	0	0	3	0	0	0	0
3.13	3	1	2	0		100	3	1	0	0	0	2
3.14	3	1	2	1	1	1.67	1	0	0	0	0	0	3	0	0	0	0
3.15	3	1	2	1	8	31.67	3	1	0	0	0	0	3	0	0	0	0
3.16	3	1	2	1	1	0.83	1	0	0	0	0	0	3	0	0	0	0
4.01	4	1	2	0		100	3	0	0	0	0	1
4.02	4	1	2	0		100	2	0	1	0	0	0
4.03	4	1	2	0		100	3	2	0	0	0	0
4.04	4	1	2	1	0	0.83	1	0	0	0	0	0	3	0	0	0	0
4.05	4	1	2	1	2	1.67	1	0	0	0	0	0	3	0	0	0	0
4.06	4	1	2	1	1	1.67	1	0	0	0	0	0	3	0	0	0	0
4.07	4	1	2	1	1	0.83	1	0	0	0	0	0	3	0	0	0	0
4.08	4	1	2	1	2	1.67	1	0	0	0	0	0	3	0	0	0	0
4.09	4	1	2	1	3	2.5	1	0	0	0	0	0	3	0	0	0	0
4.1	4	1	2	0		100	3	1	0	1	0	0
4.11	4	1	2	1	1	0.83	1	0	0	0	0	0	3	0	0	0	0
4.12	4	1	2	0		100	4	0	0	0	0	1
4.13	4	1	2	1	2	1.67	1	0	0	0	0	0	3	0	0	0	0
4.14	4	1	2	1	18	96.67	6	0	4	0	2	0	3	0	0	1	0
4.15	4	1	2	1	2	2.5	1	0	0	0	0	0	3	0	0	0	0
4.16	4	1	2	1	1	0.83	1	0	0	0	0	0	3	0	0	0	0
1.02	1	2	2	1	2	1.67	1	1	0	0	0	0	1	0	0
1.03	1	2	2	1	2	1.67	1	1	0	0	0	0	1	0	0
1.04	1	2	2	0		100	9	5	4	1	3	0
1.05	1	2	2	0		100	7	3	3	0	0	0
1.06	1	2	2	1	1	1.67	1	0	0	0	0	0	1	0	0
1.07	1	2	2	1	1	1.67	1	1	0	0	0	0	1	1	0
1.08	1	2	2	1	2	2.5	1	1	0	0	0	0	1	0	0
1.09	1	2	2	1	3	3.33	1	1	0	0	0	0	1	1	0
1.1	1	2	2	1	2	3.33	1	1	0	0	0	0	1	1	0
1.11	1	2	2	1	8	9.17	1	2	0	0	0	0	2	0	1	0	0
1.12	1	2	2	1	2	5	1	1	0	0	0	0	1	1	0
1.13	1	2	2	1	2	1.67	1	1	0	0	0	0	1	1	0
1.14	1	2	2	1	2	1.67	1	0	0	0	0	0	1	1	0
1.15	1	2	2	1	2	1.67	1	1	0	0	0	0	1	0	0
1.16	1	2	2	0		100	5	3	1	0	2	0
2.01	2	2	2	1	2	2.5	1	1	0	0	0	0	1	1	0
2.02	2	2	2	0		100	5	3	3	0	3	0
2.03	2	2	2	0		100	6	1	1	0	1	0
2.04	2	2	2	1	3	15	3	3	1	0	0	0	1	0	0
2.05	2	2	2	1	94	80	1	1	0	0	0	0	2	0	0	1	1
2.06	2	2	2	1	2	2.5	1	1	0	0	0	0	1	1	0
2.07	2	2	2	1	2	1.67	1	1	0	0	0	0	1	0	0
2.08	2	2	2	0		100	1	0	0	0	0	1
2.09	2	2	2	1	4	11.67	2	2	1	0	0	0	1	0	0
2.11	2	2	2	1	2	2.5	1	1	0	0	0	0	2	0	2	0	0
2.12	2	2	2	0		100	11	5	2	2	1	0
2.13	2	2	2	1	2	3.33	1	0	0	0	0	0	3	0	0	0	0
2.14	2	2	2	1	2	1.67	1	0	0	0	0	0	2	0	1	0	0
2.15	2	2	2	1	1	1.67	1	1	0	0	0	0	1	0	0
2.16	2	2	2	1	17	15	1	1	0	0	0	0	3	0	1	1	1
3.01	3	2	2	0		100	5	1	1	0	1	0
3.02	3	2	2	1	3	3.33	1	0	0	0	0	0	3	0	0	0	0
3.03	3	2	2	0		100	2	0	0	0	0	0
3.04	3	2	2	1	2	1.67	1	1	0	0	0	0	1	0	0
3.05	3	2	2	1	2	2.5	1	1	0	0	0	0	1	0	0
3.06	3	2	2	1	2	2.5	1	1	0	0	0	0	3	0	0
3.07	3	2	2	0		100	11	9	2	0	2	0
3.08	3	2	2	1	3	3.33	1	1	0	0	0	0	1	0	0
3.09	3	2	2	1	2	2.5	1	0	0	0	0	0	1	0	0
3.1	3	2	2	0		100	7	4	2	0	1	0
3.11	3	2	2	1	1	1.67	1	1	0	0	0	0	1	1	0
3.12	3	2	2	1	2	1.67	1	0	0	0	0	0	2	0	0	0	0
3.13	3	2	2	0		100	6	2	1	2	2	0
3.14	3	2	2	1	3	2.5	1	1	0	0	0	0	1	1	0
3.15	3	2	2	1	2	62.5	8	7	3	1	2	0	1	1	0
3.16	3	2	2	1	4	3.33	1	1	0	0	0	0	1	1	0
4.01	4	2	2	0		100	4	3	0	0	0	0
4.02	4	2	2	0		100	8	3	4	0	1	0
4.03	4	2	2	0		100	5	4	0	0	1	0
4.04	4	2	2	1	2	2.5	1	1	0	0	0	0	2	0	0	0	0
4.05	4	2	2	1	4	18.33	4	2	1	1	0	0	2	0	0	0	0
4.06	4	2	2	1	3	5.83	1	1	0	0	0	0	1	0	0
4.07	4	2	2	1	2	1.67	1	1	0	0	0	0	1	1	0
4.08	4	2	2	1	7	35	4	3	2	0	1	0	3	0	0	1	0
4.09	4	2	2	1	2	61.67	6	4	3	0	3	0	1	1	0
4.1	4	2	2	0		100	3	0	0	0	0	0
4.11	4	2	2	1	1	0.83	1	0	0	0	0	0	1	0	0
4.12	4	2	2	0		100	6	0	1	0	0	0
4.13	4	2	2	1	3	3.33	1	1	0	0	0	0	1	1	0
4.14	4	2	2	1	3	12.5	3	2	1	0	0	0	1	1	0
4.15	4	2	2	1	7	12.5	1	1	1	0	0	0	3	0	0	1	0
4.16	4	2	2	1	1	1.67	1	1	0	0	0	0	1	0	0

## Sheet: Coding for Group Test Data
Variable name	Description	Codes
HEN ID	Unique hen identification number
GROUP	Group hen belonged to	1= birds 1.1-1.16, reared with ramp access, tested first; 2= birds 2.1-2.16, reared without ramp access, tested second; 3= birds 3.1-3.16, reared without ramp access, tested third, 4= birds 4.1.-4.16, reared with ramp access,tested fourth.
RAMP TYPE	Ramp design for this test	1= grid ramp (GR); 2=ladder ramp (LR)
DIRECTION	Direction of movement for this test	1=upwards; 2=downwards
DAY	Testing day in group room	1= first testing day; 2=second testing day
POSITION	Position of the ramp	1=left; 2=right (when looking into the room from door)
TIMEPOINT	Hourly time points	1=9:00-9:59, 2=10:00-10:59, 3=11:00-11.59, 4=12:00-12:59, 5=13:00-13:59, 6=14:00-14:59, 7=15:00-15:59, 8=16:00-16:59
TRANSITIONS	Number of transitions counted	Counts
SCANS	Number of birds on the ramp	Counts, averaged per hour timepoint

## Sheet: Group Test Data - TRANSITIONS
GROUP	RAMP TYPE	DIRECTION	DAY	POSITION	TIMEPOINT	TRANSITIONS
1	1	1	1	2	1	52
1	1	1	1	2	2	16
1	1	1	1	2	3	18
1	1	1	1	2	4	30
1	1	1	1	2	5	20
1	1	1	1	2	6	24
1	1	1	1	2	7	13
1	1	1	1	2	8	30
1	1	1	2	1	1	21
1	1	1	2	1	2	7
1	1	1	2	1	3	17
1	1	1	2	1	4	19
1	1	1	2	1	5	6
1	1	1	2	1	6	11
1	1	1	2	1	7	18
1	1	1	2	1	8	20
2	1	1	1	1	1	3
2	1	1	1	1	2	12
2	1	1	1	1	3	1
2	1	1	1	1	4	3
2	1	1	1	1	5	9
2	1	1	1	1	6	12
2	1	1	1	1	7	11
2	1	1	1	1	8	11
2	1	1	2	2	1	30
2	1	1	2	2	2	14
2	1	1	2	2	3	14
2	1	1	2	2	4	14
2	1	1	2	2	5	0
2	1	1	2	2	6	20
2	1	1	2	2	7	12
2	1	1	2	2	8	21
3	1	1	1	2	1	16
3	1	1	1	2	2	5
3	1	1	1	2	3	19
3	1	1	1	2	4	18
3	1	1	1	2	5	12
3	1	1	1	2	6	11
3	1	1	1	2	7	10
3	1	1	1	2	8	10
3	1	1	2	1	1	15
3	1	1	2	1	2	5
3	1	1	2	1	3	15
3	1	1	2	1	4	5
3	1	1	2	1	5	11
3	1	1	2	1	6	3
3	1	1	2	1	7	4
3	1	1	2	1	8	9
4	1	1	1	1	1	9
4	1	1	1	1	2	18
4	1	1	1	1	3	10
4	1	1	1	1	4	22
4	1	1	1	1	5	17
4	1	1	1	1	6	15
4	1	1	1	1	7	19
4	1	1	1	1	8	21
4	1	1	2	2	1	25
4	1	1	2	2	2	20
4	1	1	2	2	3	21
4	1	1	2	2	4	10
4	1	1	2	2	5	12
4	1	1	2	2	6	11
4	1	1	2	2	7	45
4	1	1	2	2	8	20
1	2	1	1	1	1	9
1	2	1	1	1	2	5
1	2	1	1	1	3	7
1	2	1	1	1	4	10
1	2	1	1	1	5	7
1	2	1	1	1	6	5
1	2	1	1	1	7	3
1	2	1	1	1	8	9
1	2	1	2	2	1	13
1	2	1	2	2	2	14
1	2	1	2	2	3	15
1	2	1	2	2	4	11
1	2	1	2	2	5	11
1	2	1	2	2	6	11
1	2	1	2	2	7	8
1	2	1	2	2	8	13
2	2	1	1	2	1	9
2	2	1	1	2	2	11
2	2	1	1	2	3	6
2	2	1	1	2	4	6
2	2	1	1	2	5	13
2	2	1	1	2	6	10
2	2	1	1	2	7	13
2	2	1	1	2	8	16
2	2	1	2	1	1	4
2	2	1	2	1	2	4
2	2	1	2	1	3	4
2	2	1	2	1	4	9
2	2	1	2	1	5	1
2	2	1	2	1	6	4
2	2	1	2	1	7	6
2	2	1	2	1	8	5
3	2	1	1	1	1	5
3	2	1	1	1	2	0
3	2	1	1	1	3	1
3	2	1	1	1	4	9
3	2	1	1	1	5	4
3	2	1	1	1	6	1
3	2	1	1	1	7	2
3	2	1	1	1	8	4
3	2	1	2	2	1	13
3	2	1	2	2	2	11
3	2	1	2	2	3	9
3	2	1	2	2	4	20
3	2	1	2	2	5	14
3	2	1	2	2	6	4
3	2	1	2	2	7	10
3	2	1	2	2	8	12
4	2	1	1	2	1	12
4	2	1	1	2	2	7
4	2	1	1	2	3	7
4	2	1	1	2	4	3
4	2	1	1	2	5	10
4	2	1	1	2	6	5
4	2	1	1	2	7	10
4	2	1	1	2	8	17
4	2	1	2	1	1	6
4	2	1	2	1	2	4
4	2	1	2	1	3	7
4	2	1	2	1	4	4
4	2	1	2	1	5	1
4	2	1	2	1	6	0
4	2	1	2	1	7	4
4	2	1	2	1	8	4
1	1	2	1	2	1	37
1	1	2	1	2	2	13
1	1	2	1	2	3	19
1	1	2	1	2	4	19
1	1	2	1	2	5	15
1	1	2	1	2	6	19
1	1	2	1	2	7	10
1	1	2	1	2	8	17
1	1	2	2	1	1	16
1	1	2	2	1	2	12
1	1	2	2	1	3	16
1	1	2	2	1	4	21
1	1	2	2	1	5	6
1	1	2	2	1	6	6
1	1	2	2	1	7	13
1	1	2	2	1	8	20
2	1	2	1	1	1	21
2	1	2	1	1	2	29
2	1	2	1	1	3	11
2	1	2	1	1	4	18
2	1	2	1	1	5	30
2	1	2	1	1	6	25
2	1	2	1	1	7	33
2	1	2	1	1	8	31
2	1	2	2	2	1	31
2	1	2	2	2	2	27
2	1	2	2	2	3	18
2	1	2	2	2	4	12
2	1	2	2	2	5	10
2	1	2	2	2	6	30
2	1	2	2	2	7	23
2	1	2	2	2	8	23
3	1	2	1	2	1	24
3	1	2	1	2	2	9
3	1	2	1	2	3	18
3	1	2	1	2	4	24
3	1	2	1	2	5	16
3	1	2	1	2	6	14
3	1	2	1	2	7	10
3	1	2	1	2	8	12
3	1	2	2	1	1	26
3	1	2	2	1	2	17
3	1	2	2	1	3	20
3	1	2	2	1	4	25
3	1	2	2	1	5	14
3	1	2	2	1	6	13
3	1	2	2	1	7	13
3	1	2	2	1	8	14
4	1	2	1	1	1	15
4	1	2	1	1	2	29
4	1	2	1	1	3	17
4	1	2	1	1	4	19
4	1	2	1	1	5	27
4	1	2	1	1	6	23
4	1	2	1	1	7	22
4	1	2	1	1	8	16
4	1	2	2	2	1	17
4	1	2	2	2	2	17
4	1	2	2	2	3	21
4	1	2	2	2	4	11
4	1	2	2	2	5	6
4	1	2	2	2	6	11
4	1	2	2	2	7	36
4	1	2	2	2	8	15
1	2	2	1	1	1	33
1	2	2	1	1	2	12
1	2	2	1	1	3	12
1	2	2	1	1	4	12
1	2	2	1	1	5	11
1	2	2	1	1	6	12
1	2	2	1	1	7	12
1	2	2	1	1	8	19
1	2	2	2	2	1	17
1	2	2	2	2	2	7
1	2	2	2	2	3	19
1	2	2	2	2	4	11
1	2	2	2	2	5	13
1	2	2	2	2	6	9
1	2	2	2	2	7	8
1	2	2	2	2	8	15
2	2	2	1	2	1	5
2	2	2	1	2	2	3
2	2	2	1	2	3	5
2	2	2	1	2	4	3
2	2	2	1	2	5	5
2	2	2	1	2	6	9
2	2	2	1	2	7	3
2	2	2	1	2	8	8
2	2	2	2	1	1	3
2	2	2	2	1	2	3
2	2	2	2	1	3	0
2	2	2	2	1	4	4
2	2	2	2	1	5	0
2	2	2	2	1	6	5
2	2	2	2	1	7	6
2	2	2	2	1	8	4
3	2	2	1	1	1	4
3	2	2	1	1	2	1
3	2	2	1	1	3	2
3	2	2	1	1	4	1
3	2	2	1	1	5	3
3	2	2	1	1	6	2
3	2	2	1	1	7	1
3	2	2	1	1	8	4
3	2	2	2	2	1	5
3	2	2	2	2	2	6
3	2	2	2	2	3	10
3	2	2	2	2	4	10
3	2	2	2	2	5	10
3	2	2	2	2	6	4
3	2	2	2	2	7	2
3	2	2	2	2	8	8
4	2	2	1	2	1	4
4	2	2	1	2	2	6
4	2	2	1	2	3	1
4	2	2	1	2	4	6
4	2	2	1	2	5	9
4	2	2	1	2	6	5
4	2	2	1	2	7	9
4	2	2	1	2	8	19
4	2	2	2	1	1	8
4	2	2	2	1	2	5
4	2	2	2	1	3	6
4	2	2	2	1	4	2
4	2	2	2	1	5	4
4	2	2	2	1	6	0
4	2	2	2	1	7	14
4	2	2	2	1	8	8

## Sheet: Group Test Data - SCANS
GROUP	RAMP TYPE	DAY	POSITION	TIMEPOINT	SCANS
1	1	1	2	1	0.5
1	1	1	2	2	0.58
1	1	1	2	3	0.5
1	1	1	2	4	0.17
1	1	1	2	5	0.17
1	1	1	2	6	0.17
1	1	1	2	7	0.42
1	1	1	2	8	0.08
1	1	2	1	1	0.08
1	1	2	1	2	0.17
1	1	2	1	3	0
1	1	2	1	4	0.17
1	1	2	1	5	0
1	1	2	1	6	0
1	1	2	1	7	0.33
1	1	2	1	8	0.42
2	1	1	1	1	0.25
2	1	1	1	2	0.42
2	1	1	1	3	0
2	1	1	1	4	0.17
2	1	1	1	5	0.33
2	1	1	1	6	0.17
2	1	1	1	7	0.25
2	1	1	1	8	0.08
2	1	2	2	1	0.58
2	1	2	2	2	0
2	1	2	2	3	0.17
2	1	2	2	4	0
2	1	2	2	5	0
2	1	2	2	6	0.33
2	1	2	2	7	0.33
2	1	2	2	8	0.08
3	1	1	2	1	0.08
3	1	1	2	2	0
3	1	1	2	3	0.08
3	1	1	2	4	0
3	1	1	2	5	0.17
3	1	1	2	6	0.08
3	1	1	2	7	0.17
3	1	1	2	8	0.08
3	1	2	1	1	0.25
3	1	2	1	2	0.08
3	1	2	1	3	0
3	1	2	1	4	0.08
3	1	2	1	5	0.08
3	1	2	1	6	0.08
3	1	2	1	7	0
3	1	2	1	8	0.08
4	1	1	1	1	0.42
4	1	1	1	2	0.5
4	1	1	1	3	0.25
4	1	1	1	4	0.25
4	1	1	1	5	0.33
4	1	1	1	6	0.08
4	1	1	1	7	0.58
4	1	1	1	8	0.33
4	1	2	2	1	0.5
4	1	2	2	2	0.08
4	1	2	2	3	0.5
4	1	2	2	4	0.08
4	1	2	2	5	0.08
4	1	2	2	6	0.17
4	1	2	2	7	0.17
4	1	2	2	8	0.25
1	2	1	1	1	3.25
1	2	1	1	2	5.08
1	2	1	1	3	4.17
1	2	1	1	4	5
1	2	1	1	5	4.17
1	2	1	1	6	2.42
1	2	1	1	7	5.17
1	2	1	1	8	4.25
1	2	2	2	1	2.33
1	2	2	2	2	4.25
1	2	2	2	3	3.25
1	2	2	2	4	3.08
1	2	2	2	5	3.67
1	2	2	2	6	4.17
1	2	2	2	7	4.67
1	2	2	2	8	5.25
2	2	1	2	1	3.67
2	2	1	2	2	3.67
2	2	1	2	3	5.17
2	2	1	2	4	4.42
2	2	1	2	5	3.92
2	2	1	2	6	4.42
2	2	1	2	7	5.25
2	2	1	2	8	4.17
2	2	2	1	1	3.67
2	2	2	1	2	2.75
2	2	2	1	3	2
2	2	2	1	4	3.92
2	2	2	1	5	6.67
2	2	2	1	6	7.17
2	2	2	1	7	6.58
2	2	2	1	8	7.08
3	2	1	1	1	2.58
3	2	1	1	2	2.5
3	2	1	1	3	1.42
3	2	1	1	4	3.33
3	2	1	1	5	4.08
3	2	1	1	6	5.33
3	2	1	1	7	3.08
3	2	1	1	8	4.25
3	2	2	2	1	3.75
3	2	2	2	2	4.5
3	2	2	2	3	4.25
3	2	2	2	4	5.5
3	2	2	2	5	4.33
3	2	2	2	6	6.5
3	2	2	2	7	6.83
3	2	2	2	8	3.75
4	2	1	2	1	3
4	2	1	2	2	4.33
4	2	1	2	3	6
4	2	1	2	4	2.92
4	2	1	2	5	6.08
4	2	1	2	6	5.67
4	2	1	2	7	6.75
4	2	1	2	8	2.58
4	2	2	1	1	2.67
4	2	2	1	2	3.08
4	2	2	1	3	3.92
4	2	2	1	4	6.08
4	2	2	1	5	6
4	2	2	1	6	7.25
4	2	2	1	7	6
4	2	2	1	8	5.08
